# Supplementary material for: Transposable element polymorphisms recapitulate human evolution
Source: Mob DNA. 2015 Nov 16;6:21. doi: 10.1186/s13100-015-0052-6 (PMC4647816; doi:10.1186/s13100-015-0052-6)
Supplement: Additional file 2: Table S1. — List of human polyTE loci with allele frequencies and FST and δ values. (XLSX 73 kb) [file 13100_2015_52_MOESM2_ESM.xlsx]

## Sheet: Sheet1
PolyTE Chromosomal Locations				PolyTE FST Values in Populations					PolyTE Allele Frequencies
Chr	Position	Reference Base	PolyTE 1000 Genome ID	Continental	African	Asian	European	African vs European	Worldwide	African	Asian	European	Indian	American
1	75192907	C	L1_umary_LINE1_61	0.387611	0.00939255	0.00376202	0.00590745	0.366644	0.188898	0.0515873	0.00694444	0.467197	0.151329	0.266865
8	107207888	T	ALU_umary_ALU_7009	0.364249	0	0	0.00442319	0.452122	0.448882	0.0565476	0.647817	0.554672	0.638037	0.353175
13	101577244	T	ALU_umary_ALU_10069	0.362173	0.00488962	0.00765477	0.0320586	0.0270209	0.164537	0.00694444	0.434524	0.0447316	0.187117	0.149802
4	43399986	A	ALU_umary_ALU_3259	0.361846	0.00405913	0.00673894	0.00229487	0.486156	0.327276	0.0753968	0.161706	0.614314	0.429448	0.359127
3	15294345	C	ALU_umary_ALU_2164	0.360585	0.0108826	0	0.00106853	0.358528	0.100839	0.366071	0	0.00298211	0.00511247	0.126984
12	80480726	G	ALU_umary_ALU_9371	0.354489	0.0036496	0	0	0.354337	0.0980431	0.355159	0	0	0	0.131944
15	28175804	T	L1_umary_LINE1_2628	0.35183	0.00418341	0.00502384	0	0.185076	0.238818	0.00396825	0.541667	0.195825	0.249489	0.203373
5	37648672	A	ALU_umary_ALU_4220	0.347944	0.00126095	0	0	0.34392	0.0966454	0.358135	0	0.00596421	0.00511247	0.111111
4	42088056	T	ALU_umary_ALU_3251	0.336799	0.00623284	0.0108604	0.00369307	0.380476	0.436102	0.0724206	0.65377	0.513917	0.547035	0.396825
6	126509049	G	ALU_umary_ALU_5563	0.330023	0.0179713	0	0	0.32921	0.0870607	0.332341	0	0.000994036	0	0.0992063
2	68733422	T	ALU_umary_ALU_1278	0.329434	0.00452604	0	0.00145465	0.324649	0.0878594	0.34127	0	0.00695825	0	0.0882937
1	75148055	T	ALU_umary_ALU_258	0.323816	0	0	0.00529414	0.143399	0.216054	0	0.47619	0.144135	0.301636	0.160714
18	15095262	T	L1_umary_LINE1_2792	0.323517	0.00525535	0.00960401	0	0.433285	0.523363	0.14881	0.675595	0.666004	0.611452	0.517857
16	75655176	C	ALU_umary_ALU_11116	0.321726	0.00106025	0	0.00056564	0.00275524	0.191094	0.0535714	0.441468	0.0357853	0.239264	0.186508
14	57744450	A	ALU_umary_ALU_10334	0.321146	0.00635262	0.00367785	0.00988506	0.356652	0.15635	0.451389	0.0505952	0.0477137	0.0705521	0.15873
2	36570238	A	L1_umary_LINE1_288	0.320652	0.0159824	0	0.00872765	0.328746	0.145567	0.0297619	0.0188492	0.39165	0.128834	0.15873
17	32734421	G	ALU_umary_ALU_11284	0.309944	0.00532772	0.00127718	0	0.451753	0.361422	0.0267857	0.521825	0.503976	0.451943	0.305556
8	50147620	G	ALU_umary_ALU_6712	0.308861	0.0053036	0	0.00892622	0.306665	0.0856629	0.314484	0	0.00298211	0.00715746	0.10119
7	22799818	T	ALU_umary_ALU_5885	0.308088	0.00879304	0.00090436	0	0.133177	0.269968	0.21627	0.549603	0.0377734	0.298569	0.248016
9	13605534	G	ALU_umary_ALU_7295	0.300373	0.00627557	0	0.00423219	0.0373174	0.128594	0.0555556	0.385913	0.00695825	0.178937	0.0168651
3	106289201	A	ALU_umary_ALU_2591	0.300217	0.00883921	0.00026228	0.0041966	0.013699	0.273163	0.10119	0.576389	0.159046	0.312883	0.217262
4	74430433	T	ALU_umary_ALU_3402	0.299748	0.0120404	0	0.00165566	0.283942	0.100439	0.335317	0	0.0228628	0.0224949	0.119048
5	109051004	T	ALU_umary_ALU_4562	0.296643	0	0.00775773	0.0008283	0.0599062	0.21885	0.0367063	0.490079	0.136183	0.298569	0.134921
3	21234927	G	L1_umary_LINE1_558	0.29472	0.00093363	0	0.00029043	0.306988	0.0970447	0.319444	0.00992063	0.00497018	0.0593047	0.0902778
10	69224896	T	L1_umary_LINE1_1983	0.294029	0	0.00272253	0.0257268	0.00498696	0.091853	0	0.304563	0.00596421	0.113497	0.0357143
20	8816504	C	ALU_umary_ALU_12052	0.285829	0.00098268	0	0.0402463	0.229755	0.236422	0.00496032	0.489087	0.242545	0.157464	0.285714
2	147020933	T	L1_umary_LINE1_411	0.281042	0	0.0036388	0.00376169	0.330233	0.691693	0.37004	0.837302	0.808151	0.791411	0.654762
2	13076588	G	ALU_umary_ALU_1008	0.280906	0	0	0.00236849	0.00564608	0.122005	0.0367063	0.360119	0.0178926	0.108384	0.0863095
6	93576148	G	ALU_umary_ALU_5380	0.279273	0.00068768	0.00078019	0.0168851	0.195236	0.355232	0.0992063	0.635913	0.380716	0.374233	0.286706
12	106890961	T	ALU_umary_ALU_9498	0.27856	0.0132794	0.00025675	0.00185905	0.157924	0.239018	0.0248016	0.5	0.215706	0.257669	0.197421
1	169442974	G	ALU_umary_ALU_581	0.277766	0.0286734	0.0173169	0.0149328	0.00076401	0.105431	0.0277778	0.347222	0.0188867	0.0889571	0.0436508
1	158725872	T	L1_umary_LINE1_142	0.276677	0.00159911	0	0	0.275109	0.0750799	0.280754	0	0.00198807	0	0.0902778
16	82912115	A	ALU_umary_ALU_11154	0.273975	0.00527216	0.00343316	0.0121305	0.00303486	0.320687	0.184524	0.609127	0.151093	0.362986	0.296627
5	91031026	T	ALU_umary_ALU_4463	0.272347	0.0154852	0	0	0.288212	0.102436	0.316468	0.015873	0.0119284	0.0490798	0.117063
2	192840053	C	ALU_umary_ALU_1860	0.271582	0.0463154	0.0017232	0.00224086	0.3566	0.281749	0.00992063	0.482143	0.378728	0.341513	0.198413
1	80299106	T	ALU_umary_ALU_288	0.270803	0	0.00559284	0.0083054	0.286756	0.197284	0.0426587	0.0327381	0.375746	0.280164	0.257937
2	160159011	C	ALU_umary_ALU_1684	0.270481	0.00638823	0.00398402	0.0151102	0.301226	0.143171	0.0357143	0.0406746	0.37674	0.101227	0.160714
11	25605138	T	ALU_umary_ALU_8456	0.26934	0	0.00121159	0	0.363614	0.390775	0.0684524	0.549603	0.492048	0.469325	0.376984
7	120103461	T	ALU_umary_ALU_6332	0.2691	0.022327	0.00203433	0.00526708	0.0176212	0.11901	0.0555556	0.371032	0.0188867	0.0439673	0.103175
13	92161674	T	ALU_umary_ALU_10024	0.268845	0.00183664	0.00284683	0.00339869	0.394891	0.394169	0.0892857	0.547619	0.552684	0.427403	0.355159
3	166544603	T	ALU_umary_ALU_2895	0.267952	0.0201823	0.00378526	0	0.294557	0.153954	0.0109127	0.0228175	0.32008	0.255624	0.16369
1	36474694	T	ALU_umary_ALU_102	0.267927	0.0161056	0.00261008	0.017225	0.138176	0.175519	0.168651	0.448413	0.0119284	0.0562372	0.188492
14	52643767	T	ALU_umary_ALU_10309	0.266842	0.00277616	0	0.00505037	0.0204051	0.227835	0.0585317	0.470238	0.117296	0.267894	0.22619
6	103871467	C	L1_umary_LINE1_1371	0.26641	0.0199657	0.00646382	0	0.286354	0.0800719	0.289683	0.0128968	0.000994036	0.00204499	0.0922619
9	76893085	T	ALU_umary_ALU_7481	0.265224	0	0	0	0.265094	0.0666933	0.265873	0	0	0	0.0654762
1	214911013	T	ALU_umary_ALU_780	0.265127	0.00439675	0	0	0.2193	0.116214	0.35119	0	0.0656064	0.0316973	0.12996
8	122155287	T	ALU_umary_ALU_7101	0.264682	0.00843932	0.00124244	0.00611348	0.0326794	0.300719	0.0912698	0.544643	0.180915	0.436605	0.253968
8	13975433	T	ALU_umary_ALU_6584	0.264594	0.00299281	0.00853266	0	0.00258441	0.227636	0.0863095	0.491071	0.111332	0.288344	0.162698
9	105073669	T	L1_umary_LINE1_1870	0.264416	0	0.00260224	0	0.0592603	0.319688	0.249008	0.60119	0.11332	0.4182	0.219246
3	180190410	G	ALU_umary_ALU_2977	0.264148	0.00460246	0	0	0.264018	0.0696885	0.264881	0	0	0	0.0813492
8	133725454	T	ALU_umary_ALU_7169	0.263325	0.00541795	0.00011369	0.00522237	0.259076	0.0828674	0.27877	0.000992063	0.00795229	0.00715746	0.117063
9	11329329	T	ALU_umary_ALU_7283	0.262326	0	0.00202135	0	0.0577573	0.131789	0	0.34127	0.0586481	0.156442	0.103175
1	77634327	A	ALU_umary_ALU_273	0.261714	0.00521433	0.00369177	0.00538287	0.263644	0.150759	0.383929	0.031746	0.0596421	0.0654397	0.210317
4	110248315	A	L1_umary_LINE1_922	0.261169	0	0	0.00991121	0.196788	0.138379	0.372024	0	0.0924453	0.0736196	0.151786
12	43256994	T	L1_umary_LINE1_2278	0.260436	0.00641031	0.00068963	0	0.419833	0.561701	0.262897	0.631944	0.77833	0.688139	0.451389
9	102849310	G	ALU_umary_ALU_7594	0.260037	0	0	0	0.205361	0.120208	0.365079	0.00198413	0.082505	0.0214724	0.126984
2	19748416	A	ALU_umary_ALU_1038	0.258614	0.005789	0	0.0073806	0.161676	0.265375	0.300595	0.5625	0.0695825	0.216769	0.175595
14	66934461	C	ALU_umary_ALU_10374	0.256286	0.00417129	0	0.00072685	0.443998	0.302117	0.539683	0.357143	0.0516899	0.267894	0.292659
17	28908659	A	SVA_umary_SVA_698	0.255458	0	0	0.00179212	0.252391	0.0694888	0.262897	0	0.00397614	0.00102249	0.077381
5	118097178	T	ALU_umary_ALU_4615	0.255011	0.00067921	0	0.00892622	0.252674	0.0682907	0.260913	0	0.00298211	0	0.0753968
17	43818955	C	ALU_umary_ALU_11327	0.254429	0.0281647	0	0	0.253563	0.0684904	0.256944	0	0.000994036	0	0.0823413
7	70188702	T	L1_umary_LINE1_1523	0.253747	0.00675103	0.00563316	0.00285595	0.0468209	0.279153	0.0833333	0.530754	0.190855	0.327198	0.264881
6	85947744	C	L1_umary_LINE1_1348	0.253206	0	0.00515237	0	0	0.0601038	0	0.253968	0	0.0112474	0.0337302
20	15106609	T	ALU_umary_ALU_12082	0.251776	0	0.0154905	0.00248421	0.257097	0.0898562	0.00198413	0.00396825	0.262425	0.091002	0.0902778
19	57637028	T	ALU_umary_ALU_12001	0.251013	0	0.00044173	0.0166726	0.0159876	0.0948482	0.00595238	0.306548	0.0308151	0.0654397	0.0644841
11	67599059	G	L1_umary_LINE1_2136	0.250209	0.010034	0.00017735	0.00792657	0.246327	0.289137	0.0347222	0.503968	0.322068	0.338446	0.248016
9	1850733	T	ALU_umary_ALU_7220	0.248288	0.0054029	0	0	0.248164	0.0656949	0.249008	0	0	0	0.077381
3	42898420	T	ALU_umary_ALU_2319	0.246622	0.00927063	0	0.00378595	0.223169	0.253594	0.0188492	0.468254	0.267396	0.234151	0.27877
4	76993824	G	ALU_umary_ALU_3412	0.245806	0.00573179	0	0	0.256916	0.164337	0.40377	0.0496032	0.0755467	0.0593047	0.230159
4	179444738	T	ALU_umary_ALU_3974	0.24443	0.00221672	0.00130885	0	0.193992	0.240216	0.527778	0.0803571	0.210736	0.145194	0.234127
3	45542662	T	ALU_umary_ALU_2325	0.244173	0	0	0.00046076	0.344938	0.343251	0.0456349	0.486111	0.436382	0.423313	0.327381
12	61247559	T	ALU_umary_ALU_9258	0.243841	0.0113511	0	0	0.242221	0.0676917	0.248016	0	0.00198807	0	0.0863095
1	217913513	T	ALU_umary_ALU_795	0.242161	0	0.0157595	0.00092289	0.110459	0.195088	0.0128968	0.406746	0.143141	0.273006	0.141865
1	119553366	C	L1_umary_LINE1_122	0.240962	0.00161949	3.04e-05	0	0.166553	0.191094	0.00297619	0.407738	0.17495	0.101227	0.265873
13	86340152	G	L1_umary_LINE1_2470	0.240243	0.00783672	0.00743816	0.00458822	0.0717934	0.336462	0.140873	0.622024	0.302187	0.337423	0.279762
1	105138650	T	ALU_umary_ALU_421	0.238972	0.00304707	0	0.00157751	0	0.153954	0.0694444	0.410714	0.0685885	0.184049	0.0376984
8	69671010	T	SVA_umary_SVA_384	0.238564	0.00931526	0.00953899	0.00242461	0	0.11222	0.0347222	0.339286	0.0367793	0.106339	0.0436508
5	116897151	A	ALU_umary_ALU_4608	0.237799	0.00445533	0	0	0.236169	0.066893	0.242063	0	0.00198807	0	0.0882937
15	82035669	T	ALU_umary_ALU_10844	0.237799	0	0	0	0.262332	0.126198	0.014881	0.0238095	0.297217	0.160532	0.135913
10	2388062	T	ALU_umary_ALU_7743	0.237764	0.00817717	0.00466814	0.00043146	0.00493887	0.183906	0.0734127	0.445437	0.104374	0.156442	0.138889
2	199988338	C	ALU_umary_ALU_1903	0.236312	0.00496396	0	0	0.236192	0.0573083	0.237103	0	0	0	0.047619
10	48419952	T	ALU_umary_ALU_7936	0.236126	0.0119683	0.00434854	0	0.392916	0.290935	0.015873	0.387897	0.426441	0.314928	0.310516
9	12601800	T	ALU_umary_ALU_7291	0.236027	0	0.00484582	0.0116473	0.0186184	0.240216	0.175595	0.525794	0.106362	0.127812	0.261905
11	127667251	G	ALU_umary_ALU_8901	0.23263	0	0	0	0.23175	0.0597045	0.235119	0	0.000994036	0	0.0605159
15	53941096	A	ALU_umary_ALU_10715	0.23246	0.00992511	0	0	0.232342	0.0611022	0.233135	0	0	0	0.0704365
8	8920127	G	ALU_umary_ALU_6560	0.231074	0.0116323	0.00339913	0	0.250731	0.337859	0.0575397	0.511905	0.367793	0.419223	0.335317
15	79128425	C	ALU_umary_ALU_10831	0.229555	0	0.00389339	0	0	0.0626997	0	0.230159	0	0.00817996	0.0734127
4	182418058	T	L1_umary_LINE1_1035	0.229336	0.0107677	0.00011369	0.00427531	0.229424	0.0593051	0.235119	0.000992063	0.00198807	0.00306748	0.0535714
21	21324540	T	ALU_umary_ALU_12296	0.22829	0.00014226	0	0.00055472	0.40713	0.278554	0.014881	0.284722	0.43837	0.358896	0.298611
3	85576571	G	L1_umary_LINE1_629	0.227928	0.00070009	0.0228675	0	0.237791	0.266374	0.046627	0.492063	0.335984	0.221881	0.234127
8	50550379	T	ALU_umary_ALU_6716	0.227449	0.00849529	0.0132719	0.00523574	0.250073	0.101637	0.316468	0.031746	0.0298211	0.00817996	0.119048
7	42580004	T	ALU_umary_ALU_5991	0.227146	0.016684	0.00126468	0.00939566	0.191595	0.117013	0.327381	0.00892857	0.0675944	0.0368098	0.141865
8	131041235	A	L1_umary_LINE1_1761	0.226919	0	0.00337493	0.0129795	0.0764539	0.201677	0.0426587	0.441468	0.16501	0.176892	0.181548
15	55129551	A	L1_umary_LINE1_2652	0.226776	0.00612957	0	0.00427531	0.225129	0.0585064	0.231151	0	0.00198807	0	0.0575397
1	49428756	T	L1_umary_LINE1_25	0.226694	0.0124509	0	0.00114242	0.34079	0.174121	0.418651	0.136905	0.0377734	0.0705521	0.203373
9	22288724	T	ALU_umary_ALU_7339	0.225042	0.00190494	0.00064897	0.00295242	0.319004	0.53095	0.233135	0.65377	0.666998	0.579755	0.522817
1	215285291	T	ALU_umary_ALU_782	0.224435	0.00393985	0.00023345	0.00181603	0.16783	0.133986	0.338294	0.00496032	0.0894632	0.0746421	0.160714
7	6314063	A	ALU_umary_ALU_5788	0.22352	0.016232	0	0	0.24728	0.0776757	0.252976	0.015873	0.00198807	0.0245399	0.0912698
14	88742624	T	ALU_umary_ALU_10475	0.223206	0.00017068	0.0005244	0	0.217208	0.0796725	0.242063	0.000992063	0.00994036	0.0623722	0.0823413
11	106044581	A	ALU_umary_ALU_8820	0.223106	0.0240015	0.00150151	0.00095266	0.367686	0.42492	0.114087	0.481151	0.563618	0.537832	0.431548
15	81392597	C	ALU_umary_ALU_10841	0.222472	0.00516505	0.00771877	0.00208524	0.372246	0.231629	0.0406746	0.206349	0.45328	0.264826	0.194444
10	52540971	T	ALU_umary_ALU_7950	0.221878	0	0.00478733	0	0.00099898	0.0648962	0	0.22619	0.00198807	0.0787321	0.0178571
2	215201641	G	ALU_umary_ALU_1973	0.221072	0.00963527	0.0170213	0	0.366072	0.39976	0.0962302	0.460317	0.536779	0.56544	0.345238
18	49301388	T	ALU_umary_ALU_11699	0.220395	0	0.00394987	0	0.00867119	0.136182	0.0277778	0.333333	0.055666	0.177914	0.0873016
4	134596423	A	L1_umary_LINE1_967	0.220253	0	0.0228226	0	0.289656	0.330471	0.0347222	0.452381	0.363817	0.523517	0.28373
16	2412385	T	ALU_umary_ALU_10933	0.219794	0.00692853	0	0	0.218906	0.0595048	0.222222	0	0.000994036	0	0.0724206
6	79047489	T	ALU_umary_ALU_5308	0.219517	0.00520563	0	0	0.219403	0.0589058	0.220238	0	0	0	0.0724206
5	8749528	G	L1_umary_LINE1_1049	0.21947	0.0049042	0	0.00926905	0.254727	0.370008	0.0912698	0.53869	0.426441	0.399796	0.394841
1	78607067	T	ALU_umary_ALU_276	0.218526	0	0.00625192	0.00014375	0.0049271	0.246406	0.15377	0.559524	0.194831	0.172802	0.14881
21	26354237	T	ALU_umary_ALU_12333	0.218253	0.00615829	0.00247566	0	0.246168	0.522564	0.243056	0.699405	0.614314	0.578732	0.479167
1	169524859	T	L1_umary_LINE1_164	0.217729	0.006485	0.0343881	0.007197	0.253799	0.371206	0.543651	0.632937	0.176938	0.163599	0.332341
13	50912089	T	ALU_umary_ALU_9780	0.217716	0	0.00473907	0.0125118	0	0.133986	0.0595238	0.372024	0.0616302	0.0961145	0.0793651
14	56430912	C	ALU_umary_ALU_10327	0.217565	0.00064371	0	0.00106853	0.226808	0.0670927	0.235119	0.00694444	0.00298211	0.0102249	0.078373
4	181503039	T	ALU_umary_ALU_3981	0.2163	0	0	0	0.218117	0.0786741	0	0.000992063	0.218688	0.104294	0.0704365
13	58556548	T	L1_umary_LINE1_2417	0.214756	0.0263798	0	0	0.213865	0.0607029	0.217262	0	0.000994036	0	0.0833333
10	69138296	T	ALU_umary_ALU_8063	0.214637	0	0.00031538	0	0	0.0744808	0	0.215278	0	0.123722	0.0347222
13	82825961	T	ALU_umary_ALU_9974	0.214514	0.00319583	0	0.00403865	0.209024	0.0648962	0.227183	0	0.00695825	0.00408998	0.0843254
15	53956115	C	L1_umary_LINE1_2651	0.212501	0.00734831	0	0	0.21239	0.0561102	0.213294	0	0	0	0.0654762
9	97314256	C	ALU_umary_ALU_7569	0.21209	0	0.0030507	0	0.267076	0.215855	0.00198413	0.388889	0.272366	0.306748	0.112103
18	1235790	A	ALU_umary_ALU_11485	0.211847	0.0157594	0.00467984	0.00098634	0.295772	0.583866	0.286706	0.691468	0.703777	0.652352	0.587302
4	41598293	T	ALU_umary_ALU_3245	0.211834	0.00272076	0	0	0.210941	0.0585064	0.214286	0	0.000994036	0.00408998	0.0714286
3	103453396	T	ALU_umary_ALU_2578	0.211751	0.0094159	0.00598143	0.00536737	0.270168	0.28095	0.140873	0.149802	0.511928	0.283231	0.319444
19	44377945	T	SVA_umary_SVA_759	0.20977	0.0115825	0	0	0.208876	0.0583067	0.212302	0	0.000994036	0	0.0763889
1	79346171	G	ALU_umary_ALU_280	0.208523	0	0	0	0.208413	0.0527157	0.209325	0	0	0	0.0525794
8	96467794	T	ALU_umary_ALU_6960	0.207797	0	0	0.0185702	0.0832033	0.166134	0.364087	0	0.177932	0.0940695	0.19246
4	175211588	T	ALU_umary_ALU_3952	0.206828	0.000789	0.00612355	0.00599168	0.218178	0.108626	0.0188492	0.0168651	0.262425	0.145194	0.10119
9	97710713	T	ALU_umary_ALU_7572	0.206495	0.0212138	0	0	0.206386	0.0561102	0.207341	0	0	0	0.0714286
12	48312490	C	ALU_umary_ALU_9207	0.20598	0	0.0063179	0.00401387	0.219306	0.0832668	0.00396825	0.00992063	0.229622	0.0828221	0.0902778
5	146369626	A	ALU_umary_ALU_4737	0.205941	0.00343352	0.00777339	0.00503505	0.338626	0.269768	0.0565476	0.194444	0.449304	0.368098	0.28373
7	42603743	G	ALU_umary_ALU_5992	0.205583	0.00835754	0.00282171	0.00815267	0.167215	0.102835	0.294643	0.00496032	0.0626243	0.0276074	0.122024
2	21381180	T	ALU_umary_ALU_1048	0.205491	0.0266971	0.00465707	0	0.180373	0.292532	0.0486111	0.462302	0.2833	0.44274	0.230159
10	9474855	T	ALU_umary_ALU_7778	0.205486	0	0.00302877	0	0.318506	0.267772	0.0327381	0.404762	0.387674	0.330266	0.185516
1	249191472	T	L1_umary_LINE1_242	0.205224	0.0193777	0	0.00371231	0.341956	0.137979	0.369048	0.152778	0.0119284	0.0296524	0.123016
16	11086408	A	ALU_umary_ALU_10963	0.204915	0.00188549	0.00443242	0	0.290893	0.214657	0.00595238	0.378968	0.305169	0.171779	0.210317
12	20908685	T	ALU_umary_ALU_9054	0.204872	0.00165482	0.00935108	0.00167427	0.275953	0.323682	0.0545635	0.457341	0.38668	0.416155	0.306548
13	37568754	A	ALU_umary_ALU_9697	0.204821	0.00311608	0	0	0.203924	0.0553115	0.207341	0	0.000994036	0	0.0664683
9	33700134	T	ALU_umary_ALU_7402	0.204688	0	0	0.00179088	0.15399	0.173323	0.365079	0.0248016	0.117296	0.196319	0.16369
11	23932387	C	ALU_umary_ALU_8444	0.203768	0	0	0	0.202871	0.0569089	0.206349	0	0.000994036	0	0.0753968
6	133731771	T	ALU_umary_ALU_5604	0.20342	0.0103834	0.013695	0.00736728	0.281806	0.11861	0.00297619	0.0625	0.289264	0.144172	0.0952381
7	109283352	T	ALU_umary_ALU_6283	0.202707	0	0.00847338	0.00486881	0.32438	0.28754	0.047619	0.410714	0.420477	0.285276	0.27381
4	41011263	G	ALU_umary_ALU_3244	0.202545	0	0	0	0.202437	0.0551118	0.203373	0	0	0	0.0704365
17	44153977	C	SVA_umary_SVA_706	0.201819	0	0	0.0395165	0.202053	0.0716853	0.00198413	0.000992063	0.207753	0.0480573	0.0992063
3	98775500	T	L1_umary_LINE1_651	0.201245	0.00112251	0	0.0124848	0.191133	0.0704872	0.223214	0	0.0129225	0.0408998	0.0744048
15	39811776	T	ALU_umary_ALU_10649	0.20084	0.00679206	0	0	0.19994	0.0549121	0.203373	0	0.000994036	0	0.0684524
13	41901883	T	ALU_umary_ALU_9723	0.200762	0.0013459	0	0	0.199863	0.0563099	0.203373	0	0.000994036	0	0.0753968
8	141361289	C	ALU_umary_ALU_7199	0.199645	0.00615408	0.0199838	0.00168007	0	0.230032	0.124008	0.454365	0.110338	0.237219	0.224206
11	39016741	T	ALU_umary_ALU_8530	0.19961	0.00301002	0	0	0.199504	0.053115	0.200397	0	0	0	0.0634921
12	93812316	T	ALU_umary_ALU_9438	0.198436	0.00429801	0	0.00106853	0.19596	0.0567093	0.204365	0	0.00298211	0	0.0744048
8	5829282	T	L1_umary_LINE1_1626	0.19834	0.00493667	0.0238591	0.00122145	0.19427	0.503994	0.268849	0.714286	0.594433	0.43456	0.505952
6	102846094	T	L1_umary_LINE1_1370	0.198339	0	0.00483447	0.0283251	0.060687	0.095647	0	0.27877	0.0616302	0.0541922	0.0823413
6	73716092	A	L1_umary_LINE1_1325	0.197551	0.0007694	0	0	0.197446	0.0527157	0.198413	0	0	0	0.0634921
7	18345324	G	ALU_umary_ALU_5870	0.196822	0	0	0.00333716	0.174188	0.0776757	0.242063	0	0.0298211	0.0235174	0.0912698
5	137130159	T	L1_umary_LINE1_1215	0.196168	0	0.00466521	0.00747195	0.100611	0.151757	0	0.309524	0.101392	0.225971	0.124008
3	67689923	T	ALU_umary_ALU_2416	0.196062	0.0133597	0	0	0.194368	0.0523163	0.200397	0	0.00198807	0	0.0575397
12	1289984	G	ALU_umary_ALU_8943	0.195466	0.00421277	0	0.00892622	0.192983	0.0537141	0.201389	0	0.00298211	0	0.0625
6	72580496	C	ALU_umary_ALU_5269	0.195421	0.00583918	0.00126125	0.00064185	0.121245	0.198083	0.389881	0.031746	0.162028	0.231084	0.176587
22	28776052	A	ALU_umary_ALU_12467	0.195203	0	0	0	0.195255	0.0623003	0	0	0.195825	0.0419223	0.0734127
11	22223708	T	ALU_umary_ALU_8432	0.194768	0.00260812	0.0005244	0	0.196441	0.0513179	0.197421	0.000992063	0	0	0.0565476
20	32793460	T	ALU_umary_ALU_12140	0.19463	0.018619	0.00601391	0	0.275939	0.161342	0.386905	0.113095	0.054672	0.0961145	0.15377
6	110102982	T	ALU_umary_ALU_5467	0.194088	0	0	0.0114734	0.340628	0.269569	0.077381	0.265873	0.485089	0.235174	0.28373
5	75275331	A	ALU_umary_ALU_4383	0.193677	0.00584401	0.00474553	0.00454222	0.183951	0.0792732	0.0168651	0.00198413	0.224652	0.0552147	0.0972222
5	168245020	G	ALU_umary_ALU_4857	0.193666	0	0	0	0.188059	0.0569089	0.206349	0	0.00695825	0	0.0694444
8	115773126	A	L1_umary_LINE1_1733	0.193643	0.0254402	0	0	0.193539	0.048123	0.194444	0	0	0	0.0446429
6	51739581	C	ALU_umary_ALU_5170	0.192871	0	0.00324185	0.00693814	0.0278964	0.304313	0.231151	0.536706	0.137177	0.312883	0.303571
14	51432094	T	ALU_umary_ALU_10299	0.191997	0	0	0.00318197	0.261625	0.390974	0.125	0.525794	0.482107	0.468303	0.356151
8	71914591	A	ALU_umary_ALU_6806	0.191966	0.00870376	0.0353314	0	0.198328	0.164736	0.0952381	0.0615079	0.377734	0.122699	0.165675
2	212925324	G	ALU_umary_ALU_1961	0.191761	0.00726255	0.00140131	0	0.2196	0.223642	0.0248016	0.401786	0.276342	0.243354	0.172619
2	189853875	A	ALU_umary_ALU_1846	0.191221	0.00825049	0.00536979	0.00259319	0.271696	0.114617	0.321429	0.0833333	0.0218688	0.0429448	0.10119
13	61462344	T	L1_umary_LINE1_2422	0.191019	0.0189748	0.00884236	0.0121289	0.0887156	0.499201	0.308532	0.759921	0.521869	0.445808	0.458333
3	120425475	T	ALU_umary_ALU_2667	0.190622	0.00202357	0.00532276	0.0112644	0.194301	0.11881	0.0228175	0.0138889	0.247515	0.207566	0.105159
1	115201401	T	ALU_umary_ALU_464	0.190619	0.00171805	0.00011369	0.00802911	0.186878	0.0802716	0.00694444	0.000992063	0.204771	0.112474	0.077381
11	131361338	G	ALU_umary_ALU_8922	0.189819	0.00813577	0	0	0.188914	0.0469249	0.19246	0	0.000994036	0	0.0396825
4	88254314	T	ALU_umary_ALU_3479	0.189685	0.0297463	0	0	0.189583	0.0519169	0.190476	0	0	0	0.0674603
12	63569182	G	L1_umary_LINE1_2301	0.189647	0	0	0	0.253321	0.130391	0.321429	0.0724206	0.0308151	0.109407	0.117063
20	59766727	T	ALU_umary_ALU_12236	0.189644	0.0021893	0	0	0.189541	0.0499201	0.190476	0	0	0	0.0575397
2	158279991	A	ALU_umary_ALU_1674	0.188971	0	0.00918822	0.0121645	0.0720441	0.13119	0.0138889	0.325397	0.106362	0.153374	0.0575397
5	55927980	A	ALU_umary_ALU_4293	0.188833	0.0387577	0.00542935	0	0.288752	0.235024	0.0426587	0.128968	0.377734	0.360941	0.268849
21	19517313	T	L1_umary_LINE1_2958	0.188415	0	0	0.00360495	0.313875	0.411142	0.186508	0.313492	0.609344	0.55317	0.397817
10	54682268	T	ALU_umary_ALU_7966	0.188372	0.00668951	0	0.00892622	0.185872	0.0527157	0.194444	0	0.00298211	0	0.0644841
6	110948439	G	ALU_umary_ALU_5474	0.188322	0	0.0049686	0.0498574	0.0139598	0.0541134	0	0.213294	0.0149105	0.0337423	0.00793651
5	18570164	T	ALU_umary_ALU_4119	0.188184	0	0.0117367	0.00719421	0.342655	0.23722	0.0347222	0.27381	0.414513	0.257669	0.206349
7	142673652	A	ALU_umary_ALU_6458	0.188119	0	0	0.00730973	0.151843	0.0850639	0.25496	0	0.0487078	0.00715746	0.112103
14	40882900	A	ALU_umary_ALU_10240	0.187985	0.00248894	0.00732643	0	0.127591	0.326877	0.109127	0.527778	0.32505	0.412065	0.262897
15	85815320	T	ALU_umary_ALU_10852	0.187937	0.0173756	0.0005244	0.00289385	0.184015	0.0553115	0.202381	0.000992063	0.00695825	0.00102249	0.0634921
15	46045090	T	ALU_umary_ALU_10672	0.187147	0.0105272	0	0	0.185439	0.047524	0.191468	0	0.00198807	0	0.0426587
11	4907963	T	ALU_umary_ALU_8343	0.186973	0.00499723	0.00090669	0.00823812	0.250206	0.152756	0.014881	0.0585317	0.285288	0.294479	0.115079
13	102389395	T	ALU_umary_ALU_10072	0.186783	0	0.00288847	0.00284339	0.332852	0.278954	0.0436508	0.332341	0.421471	0.309816	0.28869
1	42414419	T	ALU_umary_ALU_118	0.186723	0.0305559	0	0	0.186622	0.048722	0.1875	0	0	0	0.0545635
13	56186576	T	ALU_umary_ALU_9803	0.186601	0.00535932	0.0001269	0	0.220686	0.494808	0.256944	0.672619	0.606362	0.460123	0.477183
11	63145714	T	ALU_umary_ALU_8618	0.18612	0	0	0.00427531	0.184411	0.0515176	0.190476	0	0.00198807	0	0.0634921
12	28417298	T	ALU_umary_ALU_9107	0.185965	0.00011389	0.0163333	0	0.229603	0.0902556	0.000992063	0.0297619	0.232604	0.120654	0.0684524
14	39508536	T	ALU_umary_ALU_10226	0.185697	0	0	0	0.185596	0.0509185	0.186508	0	0	0.00102249	0.0654762
6	46310306	G	L1_umary_LINE1_1293	0.185475	0.0104785	0	0.0148077	0.206088	0.366214	0.133929	0.549603	0.441352	0.349693	0.356151
15	37707890	T	L1_umary_LINE1_2634	0.185209	0.00136025	0	0.0036759	0.227022	0.132788	0.00694444	0.0327381	0.244533	0.265849	0.118056
5	74323809	T	ALU_umary_ALU_4379	0.185113	0	0	0.00427531	0.183403	0.0511182	0.189484	0	0.00198807	0	0.0625
2	226970099	T	ALU_umary_ALU_2028	0.185051	0.00404034	0	0	0.183341	0.0489217	0.189484	0	0.00198807	0	0.0515873
8	79813676	A	L1_umary_LINE1_1693	0.184061	0	0	0	0.164126	0.0648962	0.224206	0	0.0258449	0.00511247	0.0674603
14	100422635	T	ALU_umary_ALU_10519	0.183836	0.00580113	0	0	0.183736	0.048722	0.184524	0	0	0	0.0575397
8	24779114	T	ALU_umary_ALU_6637	0.183283	0	0.00746206	0	0.320277	0.326677	0.0585317	0.362103	0.435388	0.432515	0.348214
17	60434048	T	ALU_umary_ALU_11393	0.182813	0.00982779	0.0170381	0	0.22167	0.100839	0.27877	0.0436508	0.0248509	0.0603272	0.0952381
3	131069779	A	L1_umary_LINE1_687	0.182799	0.00605	0	0	0.182699	0.0477236	0.183532	0	0	0	0.0535714
5	10422845	G	ALU_umary_ALU_4079	0.182767	0	0	0	0.182667	0.048123	0.183532	0	0	0	0.0555556
6	143951375	C	ALU_umary_ALU_5657	0.18181	0.00078824	0.00232761	0.00332974	0.179983	0.248602	0.171627	0.108135	0.465209	0.301636	0.198413
7	149909501	A	L1_umary_LINE1_1611	0.18161	0.0110671	0	0	0.181511	0.0477236	0.18254	0	0	0	0.0545635
5	111658690	G	ALU_umary_ALU_4581	0.181594	0	0.00214014	0.00101891	0.0179931	0.14377	0.0376984	0.331349	0.084493	0.156442	0.109127
1	152823060	T	ALU_umary_ALU_520	0.181467	0.00462304	0	0.00892622	0.178951	0.0509185	0.1875	0	0.00298211	0	0.0625
3	120318983	T	ALU_umary_ALU_2666	0.18132	0	0.00079117	0.00510104	0.0511288	0.171925	0.0416667	0.371032	0.134195	0.197342	0.116071
14	56606684	T	ALU_umary_ALU_10329	0.181032	0.00557774	0.0007597	0.0227428	0.00460101	0.198283	0.128968	0.424603	0.0954274	0.168712	0.172619
1	17441134	G	ALU_umary_ALU_47	0.180745	0.00545725	0	0	0.180647	0.0449281	0.181548	0	0	0	0.0416667
6	102220590	T	ALU_umary_ALU_5428	0.180672	0.00219092	0.00152203	0.00242626	0.032203	0.176118	0.118056	0.366071	0.0467197	0.240286	0.111111
10	58904008	A	ALU_umary_ALU_7995	0.179915	0	0.00011369	0	0.181608	0.048722	0.18254	0.000992063	0	0	0.0585317
5	119485630	T	ALU_umary_ALU_4625	0.179751	0.00702063	0	0	0.179653	0.0479233	0.180556	0	0	0	0.0575397
3	181994868	T	ALU_umary_ALU_2982	0.179685	0.00286091	0	0	0.179587	0.0477236	0.180556	0	0	0	0.0565476
11	106893671	A	ALU_umary_ALU_8823	0.179277	0.0080841	0	0.00082667	0.168961	0.061901	0.201389	0	0.0129225	0.0316973	0.0625
3	157369140	G	ALU_umary_ALU_2844	0.179171	0.00164969	0	0.00201167	0.161371	0.0654952	0.215278	0	0.0228628	0.00408998	0.0833333
4	176317571	A	ALU_umary_ALU_3957	0.179146	0.0177157	0	0	0.177427	0.053115	0.183532	0	0.00198807	0.00102249	0.077381
2	79929388	A	L1_umary_LINE1_343	0.179135	0.00875226	0	0.00427531	0.177416	0.0499201	0.183532	0	0.00198807	0	0.0625
12	25462949	G	ALU_umary_ALU_9083	0.178837	0.0111213	0.00235446	0	0.29436	0.250399	0.0386905	0.365079	0.375746	0.288344	0.185516
13	38441116	A	ALU_umary_ALU_9704	0.178767	0.0107563	0	0	0.17867	0.0459265	0.179563	0	0	0	0.0486111
5	155290624	C	ALU_umary_ALU_4788	0.17829	0	0.0100137	0.0102325	0.254274	0.187899	0.00992063	0.347222	0.27833	0.210634	0.094246
17	3922283	T	SVA_umary_SVA_683	0.17774	0.0150686	0	0	0.177642	0.0493211	0.178571	0	0	0	0.0664683
4	92270957	C	ALU_umary_ALU_3497	0.17742	0.00196473	0.00474553	0.00066117	0.180043	0.048722	0.183532	0.00198413	0.000994036	0.00511247	0.0505952
10	54681232	T	ALU_umary_ALU_7965	0.177132	0.0078658	0	0.00427531	0.17541	0.0477236	0.181548	0	0.00198807	0	0.0535714
12	114131023	T	ALU_umary_ALU_9521	0.176872	0.00011389	0.0210819	0	0.0470347	0.0806709	0.000992063	0.247024	0.0506958	0.0552147	0.0486111
4	174044228	T	ALU_umary_ALU_3943	0.176848	0.00027921	0.0116556	0.00863707	0.301521	0.247604	0.0486111	0.185516	0.400596	0.303681	0.301587
5	22408342	T	ALU_umary_ALU_4135	0.176745	0	0	0	0.176648	0.0477236	0.177579	0	0	0	0.0595238
2	40613688	G	ALU_umary_ALU_1143	0.176292	0.0212005	0.00114843	0	0.21092	0.219449	0.100198	0.0962302	0.397614	0.278119	0.227183
6	69543462	T	ALU_umary_ALU_5243	0.17616	0.00428439	0.00069795	0.00268304	0.0157348	0.222843	0.109127	0.460317	0.172962	0.166667	0.203373
6	33030313	T	SVA_umary_SVA_282	0.176056	0.0248233	0.0367575	0.0221686	0.168003	0.337859	0.431548	0.569444	0.15507	0.263804	0.266865
4	1301833	G	ALU_umary_ALU_3062	0.175487	0.0085214	0	0.00667016	0.2392	0.189696	0.0525794	0.0922619	0.347913	0.269939	0.188492
12	63630483	A	ALU_umary_ALU_9274	0.175484	0	0.00100229	0	0.264082	0.209465	0.410714	0.146825	0.0755467	0.251534	0.16369
2	20085249	G	ALU_umary_ALU_1042	0.175262	0.00987699	0	0.00186905	0.19677	0.0744808	0.244048	0.0257937	0.0198807	0.00920245	0.0714286
11	104786608	G	ALU_umary_ALU_8813	0.175019	0	0.00217144	0.0135177	0.235	0.412141	0.174603	0.561508	0.522863	0.451943	0.35119
18	5411665	T	ALU_umary_ALU_11513	0.174904	0.0036716	0	0.00242636	0.156312	0.0712859	0.212302	0	0.0238569	0.0429448	0.0763889
4	127442204	T	ALU_umary_ALU_3681	0.174767	0.00858736	0	0	0.174671	0.0453275	0.175595	0	0	0	0.0496032
6	56525797	A	ALU_umary_ALU_5207	0.174758	0.0107143	0.0023663	0.0001013	0.19506	0.0547125	0.198413	0.0128968	0.000994036	0	0.0595238
2	50716664	G	ALU_umary_ALU_1193	0.174729	0.00868869	0	0	0.171395	0.0499201	0.18254	0	0.00397614	0	0.0615079
2	158510372	G	ALU_umary_ALU_1677	0.174643	0.00086737	0.00289979	0.00096696	0.24568	0.486422	0.21131	0.589286	0.577535	0.628834	0.429563
18	62566687	T	ALU_umary_ALU_11768	0.174494	0	0.0479879	0.00170441	0.00199605	0.052516	0.00892857	0.195437	0.00298211	0.0449898	0.00992063
13	92513980	A	ALU_umary_ALU_10026	0.174181	0	0	0.0117111	0.173506	0.300319	0.0694444	0.450397	0.312127	0.482618	0.19246
4	95413280	C	ALU_umary_ALU_3517	0.174071	0.00358539	0.00276286	0.00874601	0.230538	0.128794	0.329365	0.0793651	0.0467197	0.0562372	0.12996
3	114364938	A	ALU_umary_ALU_2637	0.174007	0.019535	0.00892997	0.0121929	0.267948	0.186701	0.382937	0.137897	0.05666	0.132924	0.22123
18	56965826	G	ALU_umary_ALU_11734	0.173801	0	0.00152902	0.0308511	0.00598395	0.0517173	0	0.186508	0.00695825	0.0357873	0.0287698
10	2241011	G	ALU_umary_ALU_7742	0.173786	0.00504959	0.00313429	0.00780066	0.020366	0.18151	0.0674603	0.388889	0.129225	0.170757	0.150794
9	102786689	A	ALU_umary_ALU_7593	0.173549	0	0	0	0.137184	0.0828674	0.247024	0.00198413	0.0526839	0.0163599	0.094246
22	50273378	T	ALU_umary_ALU_12536	0.173246	0.00037127	0.00428338	0	0.27655	0.295927	0.0684524	0.40377	0.410537	0.289366	0.30754
5	32762578	T	ALU_umary_ALU_4195	0.172939	0.0071273	0.0115202	0	0.205581	0.184904	0.014881	0.354167	0.241551	0.174847	0.138889
3	148909350	A	ALU_umary_ALU_2795	0.172935	0.00105302	0	0	0.17202	0.047524	0.175595	0	0.000994036	0	0.0595238
6	91133173	A	ALU_umary_ALU_5367	0.172935	0.00497939	0	0	0.17202	0.0447284	0.175595	0	0.000994036	0	0.0456349
5	59619679	T	ALU_umary_ALU_4311	0.172823	0	0	0	0.172728	0.0467252	0.173611	0	0	0	0.0585317
16	26101608	C	ALU_umary_ALU_11012	0.172701	0	0.0165302	0.0130219	0.00598395	0.0621006	0	0.185516	0.00695825	0.0429448	0.0744048
18	50230474	A	ALU_umary_ALU_11704	0.171795	0.0172358	0	0	0.1717	0.0463259	0.172619	0	0	0	0.0575397
12	85506293	A	L1_umary_LINE1_2328	0.171744	0.00358272	0	0.0286239	0.0146256	0.16873	0.322421	0.000992063	0.242545	0.0736196	0.201389
10	19786309	T	ALU_umary_ALU_7824	0.171542	0.00163704	0.0025139	0.00144231	0.23404	0.174521	0.381944	0.111111	0.0755467	0.097137	0.204365
3	40241622	T	ALU_umary_ALU_2306	0.171129	0.00614851	0.00884747	0	0.134859	0.276558	0.0793651	0.460317	0.28827	0.341513	0.215278
13	49336673	G	ALU_umary_ALU_9769	0.171023	0.0129064	0	0	0.170107	0.0485224	0.173611	0	0.000994036	0	0.0664683
8	124680183	T	ALU_umary_ALU_7114	0.169497	0	0.00846223	0.0119218	0.283265	0.319888	0.093254	0.412698	0.456262	0.316973	0.320437
6	43895487	T	ALU_umary_ALU_5120	0.169401	0.00307698	0	0.00047053	0.216631	0.458466	0.219246	0.607143	0.559642	0.492843	0.414683
7	107829263	A	L1_umary_LINE1_1566	0.169388	0.00138041	0.00387731	4.564e-05	0.11776	0.551717	0.337302	0.755952	0.587475	0.55317	0.524802
15	35473633	T	ALU_umary_ALU_10622	0.16903	0.00308963	0.00439771	0.00575891	0.0188344	0.244409	0.112103	0.460317	0.182903	0.236196	0.230159
4	130812825	C	ALU_umary_ALU_3700	0.168026	0	0	0	0.167109	0.0439297	0.170635	0	0.000994036	0	0.046627
22	23872686	G	ALU_umary_ALU_12453	0.167935	0.0115889	0.00122273	0.00674854	0.306737	0.253395	0.0486111	0.299603	0.405567	0.335378	0.180556
10	80596636	T	ALU_umary_ALU_8100	0.167793	0.00210141	0	0	0.1677	0.0427316	0.168651	0	0	0	0.0436508
1	191817437	C	ALU_umary_ALU_694	0.167735	0.00179998	0.0180789	0.00171082	0.106257	0.138179	0.014881	0.323413	0.143141	0.117587	0.0912698
9	30674468	T	L1_umary_LINE1_1818	0.167507	0	0.00361201	0.00781016	0.205759	0.185903	0.420635	0.117063	0.119284	0.0869121	0.18254
17	15043040	A	ALU_umary_ALU_11230	0.167473	0.00025931	0	0.00106853	0.164924	0.0469249	0.173611	0	0.00298211	0	0.0565476
10	122662191	C	L1_umary_LINE1_2031	0.166961	0.0140189	0	0	0.166043	0.0455272	0.169643	0	0.000994036	0	0.0555556
2	126051106	T	ALU_umary_ALU_1497	0.166843	0	0.00370833	0	0.20131	0.0684904	0.224206	0.0287698	0.00894632	0.00613497	0.0724206
14	59160899	T	L1_umary_LINE1_2570	0.166775	0	0	0	0.166682	0.0465256	0.167659	0	0	0	0.0634921
1	100994221	G	ALU_umary_ALU_402	0.166372	0.00037583	0.0136643	0.00253538	0.218659	0.620208	0.349206	0.715278	0.699801	0.707566	0.631944
20	5055244	C	ALU_umary_ALU_12032	0.166355	0.00452918	0	0.00427531	0.164617	0.0453275	0.170635	0	0.00198807	0.0132924	0.0396825
7	121122564	A	ALU_umary_ALU_6339	0.166252	0	0	0.00427531	0.164514	0.0449281	0.170635	0	0.00198807	0	0.0505952
13	79774288	A	ALU_umary_ALU_9949	0.165747	0.00693786	0.00482737	0.0022024	0	0.128594	0.0625	0.316468	0.0576541	0.100204	0.105159
10	3569025	T	ALU_umary_ALU_7750	0.165231	0	0.00643312	0.00799261	0.301043	0.334265	0.104167	0.327381	0.489066	0.477505	0.277778
3	187558301	G	ALU_umary_ALU_2999	0.165099	0	0	0.0001013	0.16418	0.0461262	0.167659	0	0.000994036	0	0.0605159
1	245175788	T	ALU_umary_ALU_928	0.165063	0	0	0	0.164145	0.0433307	0.167659	0	0.000994036	0	0.046627
4	86470382	A	ALU_umary_ALU_3474	0.165053	0.00639285	0.00260594	0.00097798	0.119961	0.368411	0.30754	0.165675	0.558648	0.41002	0.401786
17	14417928	C	ALU_umary_ALU_11223	0.165052	0	0	0	0.164133	0.0435304	0.167659	0	0.000994036	0	0.047619
12	22123796	T	ALU_umary_ALU_9064	0.164817	0	0.00303861	0.00194929	0.24468	0.541334	0.268849	0.62004	0.641153	0.657464	0.522817
5	56830734	T	ALU_umary_ALU_4298	0.164592	0	0.0177621	0.00696636	0.266491	0.134784	0.324405	0.122024	0.0258449	0.111452	0.0892857
13	66475612	T	ALU_umary_ALU_9872	0.163862	0.00112292	0	0	0.163771	0.0421326	0.164683	0	0	0	0.0446429
11	41530248	T	ALU_umary_ALU_8545	0.163735	0	0	0.00487953	0.0495311	0.140974	0.304563	0.000992063	0.167992	0.0828221	0.146825
8	1310538	T	ALU_umary_ALU_6532	0.163732	0.00892204	0.00423343	0.00971175	0.137119	0.0954473	0.247024	0.00892857	0.0526839	0.0838446	0.0843254
3	122158366	G	ALU_umary_ALU_2671	0.163555	0	0.00939405	0.00186335	0.00199597	0.0361422	0	0.169643	0.00298211	0.00613497	0.000992063
19	27836578	A	ALU_umary_ALU_11912	0.162984	0	0.00011369	0.00455952	0.163166	0.0533147	0.00198413	0.000992063	0.168986	0.0316973	0.0625
5	75874710	C	ALU_umary_ALU_4386	0.162529	0.00629531	0	0.00373933	0.00518155	0.0860623	0.0178571	0.240079	0.0357853	0.0756646	0.0605159
3	137565396	T	ALU_umary_ALU_2733	0.162425	0	0	0.0185213	0.108549	0.0856629	0.250992	0	0.0735586	0.00613497	0.0952381
8	83818122	C	ALU_umary_ALU_6892	0.162078	0.00706505	0	0	0.161157	0.04373	0.164683	0	0.000994036	0	0.0515873
1	90914512	G	L1_umary_LINE1_84	0.161733	0.0079268	0.0436763	0.0308511	0.0940965	0.101038	0.113095	0.28869	0.00695825	0.00817996	0.0853175
11	9104553	T	SVA_umary_SVA_487	0.161321	0	0.00532419	0	0.146366	0.144768	0.0138889	0.327381	0.180915	0.107362	0.093254
10	23038017	T	ALU_umary_ALU_7838	0.161071	0.0160435	0	0.00066117	0.16015	0.0461262	0.16369	0	0.000994036	0	0.0644841
13	61367408	G	ALU_umary_ALU_9838	0.161032	0	0.0111989	0	0.153186	0.210863	0.0416667	0.383929	0.243539	0.134969	0.248016
11	25108568	T	ALU_umary_ALU_8453	0.160715	0	0.015579	0.00318832	0.154235	0.0728834	0.210317	0.00793651	0.0238569	0.0593047	0.0625
9	12306476	A	ALU_umary_ALU_7289	0.160652	0.0164957	0.00304282	0	0.181655	0.0623003	0.202381	0.0178571	0.00795229	0.0184049	0.0634921
15	47507342	A	L1_umary_LINE1_2640	0.160063	0.00327805	0.00642255	0	0.0426386	0.285743	0.462302	0.0912698	0.317097	0.235174	0.321429
21	33385567	T	ALU_umary_ALU_12381	0.159872	0.00325057	0	0	0.159782	0.0407348	0.160714	0	0	0	0.0416667
2	26623683	T	ALU_umary_ALU_1074	0.159754	0.00190652	0.00892384	0.00096136	0.0940691	0.175319	0.118056	0.0138889	0.299205	0.265849	0.18254
2	212845799	T	ALU_umary_ALU_1960	0.159393	0	0.00597934	0.00264525	0.0357993	0.127596	0.00595238	0.237103	0.0516899	0.239264	0.107143
8	112311307	T	ALU_umary_ALU_7049	0.159268	0	0	0	0.15752	0.0451278	0.16369	0	0.00198807	0	0.0585317
2	210260754	A	ALU_umary_ALU_1947	0.159231	0.00789867	0.00736864	0	0.138608	0.133786	0.0426587	0.00793651	0.230616	0.248466	0.142857
7	26794918	A	L1_umary_LINE1_1474	0.158939	0.00389035	0	0	0.15885	0.0433307	0.159722	0	0	0.00204499	0.0535714
11	99502919	T	L1_umary_LINE1_2169	0.158877	0	0.00344966	0	0	0.0375399	0	0.159722	0	0.0265849	0.000992063
5	76716209	G	ALU_umary_ALU_4390	0.158335	0	0.00533304	0.00142989	0.1028	0.106629	0.000992063	0.270833	0.106362	0.0777096	0.0763889
6	146881725	T	ALU_umary_ALU_5676	0.158048	0.00273344	0	0	0.157126	0.0427316	0.160714	0	0.000994036	0	0.0505952
7	154858220	T	ALU_umary_ALU_6505	0.15699	0.00419885	0.00397944	0.0151291	0.238543	0.297125	0.12996	0.191468	0.467197	0.379346	0.320437
11	76990585	T	ALU_umary_ALU_8650	0.156364	0.0257849	0.0172168	0.00318505	0.223368	0.0938498	0.00595238	0.0565476	0.238569	0.0633947	0.104167
3	115249807	T	ALU_umary_ALU_2644	0.155868	0.0118573	0	0	0.155781	0.0421326	0.156746	0	0	0	0.0525794
1	208691498	T	ALU_umary_ALU_758	0.155534	0.00054741	0.00204038	0	0.141544	0.175319	0.219246	0.362103	0.0347913	0.138037	0.121032
11	41869874	A	L1_umary_LINE1_2105	0.155037	0.00346255	0	0	0.154113	0.0411342	0.157738	0	0.000994036	0	0.0456349
6	47708271	G	ALU_umary_ALU_5145	0.155031	0.00100531	0	0	0.0450795	0.235623	0.104167	0.451389	0.2167	0.105317	0.296627
2	195969841	A	ALU_umary_ALU_1876	0.154116	0.0157891	0	0	0.153192	0.0421326	0.156746	0	0.000994036	0	0.0515873
17	58992972	T	ALU_umary_ALU_11384	0.154032	0.0149347	0	0	0.153945	0.0405351	0.154762	0	0	0	0.046627
2	33404736	G	ALU_umary_ALU_1103	0.153557	0.00562002	0	0	0.150977	0.0433307	0.159722	0	0.00298211	0	0.0525794
11	9758001	T	ALU_umary_ALU_8374	0.153438	0.0035241	0.00803513	0.00230678	0.267683	0.152756	0.282738	0.274802	0.00596421	0.0408998	0.155754
5	163311132	T	ALU_umary_ALU_4837	0.153133	0.00727416	0	0	0.152209	0.0395367	0.155754	0	0.000994036	0	0.0396825
4	79159515	T	ALU_umary_ALU_3428	0.15297	0	0.00294038	0.00486886	0.217965	0.454673	0.183532	0.534722	0.517893	0.619632	0.422619
4	140647797	T	L1_umary_LINE1_976	0.152961	0	0.0144182	0	0	0.0315495	0	0.15377	0	0.00204499	0.000992063
13	33305690	T	ALU_umary_ALU_9675	0.152922	0.00779602	0.00050222	0.00106853	0.158919	0.0485224	0.167659	0.00496032	0.00298211	0.0122699	0.0535714
2	13620731	T	ALU_umary_ALU_1011	0.152871	0.0118633	0	0	0.152785	0.0403355	0.15377	0	0	0	0.046627
3	112734445	G	ALU_umary_ALU_2626	0.152345	0	0.00896881	0.0052269	0.00099898	0.033147	0	0.156746	0.00198807	0.00613497	0
3	169270604	T	ALU_umary_ALU_2911	0.152289	0.0137769	0.0219344	0.0129566	0.149193	0.0638978	0.207341	0.0109127	0.0248509	0.00102249	0.0734127
14	49672288	T	ALU_umary_ALU_10291	0.152167	0.00329239	0	0	0.171496	0.0513179	0.177579	0.0128968	0.00198807	0.0153374	0.047619
10	69980006	C	SVA_umary_SVA_449	0.152049	0.00653407	0	0	0.151124	0.0403355	0.154762	0	0.000994036	0	0.0446429
4	31444954	T	ALU_umary_ALU_3191	0.151775	0.0168634	0.0005244	0	0.110226	0.0880591	0.227183	0.000992063	0.0576541	0.0521472	0.10119
10	1292107	G	ALU_umary_ALU_7740	0.151475	0.00801676	0.00787309	0	0.221719	0.201877	0.00297619	0.291667	0.229622	0.355828	0.133929
13	101751424	T	ALU_umary_ALU_10070	0.151018	0.0003463	0	0.00890928	0.15197	0.0497204	0.165675	0.00297619	0.00497018	0.0214724	0.0525794
7	24390238	T	ALU_umary_ALU_5897	0.150888	0.00682064	0	0	0.147482	0.0415335	0.15873	0	0.00397614	0	0.0436508
3	144610083	T	L1_umary_LINE1_704	0.150398	0.0240821	0	0	0.12568	0.0615016	0.197421	0	0.0318091	0.00613497	0.0704365
8	137969623	C	ALU_umary_ALU_7182	0.150328	0.00319931	0	0	0.148568	0.0417332	0.154762	0	0.00198807	0.00613497	0.0446429
2	154100588	A	L1_umary_LINE1_423	0.150065	0.00322429	0	0	0.153579	0.0465256	0.159722	0.00297619	0.00198807	0	0.0664683
18	2337133	T	ALU_umary_ALU_11498	0.150058	0	0	0	0.149132	0.038738	0.152778	0	0.000994036	0	0.0386905
10	29146319	T	ALU_umary_ALU_7875	0.149938	0	0.0266451	0	0.260567	0.139377	0.316468	0.143849	0.0248509	0.0869121	0.123016
2	78251635	T	ALU_umary_ALU_1323	0.149628	0.00506821	0.0458408	0.00437286	0.141119	0.0788738	0.22619	0.014881	0.0387674	0.0214724	0.0912698
1	239426267	G	ALU_umary_ALU_897	0.149589	0.00612077	0	0.00873985	0.117457	0.17492	0.358135	0.0585317	0.141153	0.109407	0.205357
6	102674404	T	ALU_umary_ALU_5432	0.149236	0.00238439	0	0	0.162801	0.0459265	0.16369	0.00793651	0	0.0122699	0.0446429
6	93032758	T	ALU_umary_ALU_5378	0.148362	0	0.00674783	0.0151445	0.00498696	0.0497204	0	0.159722	0.00596421	0.00613497	0.0753968
10	59183386	C	ALU_umary_ALU_7997	0.147963	0.00032155	0	0	0.147879	0.0405351	0.14881	0	0	0	0.0525794
20	22501649	T	L1_umary_LINE1_2917	0.14791	0.0108734	0	0	0.147826	0.0389377	0.14881	0	0	0	0.0446429
11	81283884	T	ALU_umary_ALU_8672	0.147778	0	0.00486495	0.00842111	0.00120548	0.170128	0.124008	0.389881	0.10338	0.0889571	0.141865
5	64023155	C	ALU_umary_ALU_4335	0.147136	0	0	0	0.146208	0.0385383	0.149802	0	0.000994036	0	0.0406746
8	95794736	T	ALU_umary_ALU_6957	0.147047	0	0	0.0156782	0.135695	0.0505192	0.170635	0	0.0139165	0.00715746	0.0595238
4	178789752	T	ALU_umary_ALU_3968	0.146233	0	0.00211068	0	0	0.0315495	0.000992063	0.14881	0	0.00715746	0
22	42135565	A	ALU_umary_ALU_12510	0.145676	0.00144969	0	0	0.143079	0.0389377	0.151786	0	0.00298211	0.00102249	0.0376984
3	84832133	A	ALU_umary_ALU_2497	0.145283	0.0101684	0	0.00134369	0.0444273	0.119808	0.0962302	0.282738	0.0238569	0.0613497	0.132937
15	23214982	C	ALU_umary_ALU_10554	0.145087	0.028979	0	0.00193661	0.140846	0.0401358	0.154762	0	0.00497018	0	0.0396825
6	158250192	T	ALU_umary_ALU_5723	0.145006	0.00752188	0	0	0.144924	0.0389377	0.145833	0	0	0	0.047619
1	116983571	T	ALU_umary_ALU_469	0.144891	0.00400043	0.0139908	0.00251398	0.148108	0.0644968	0.189484	0.0109127	0.0168986	0.0368098	0.0674603
4	83340696	C	ALU_umary_ALU_3457	0.144853	0	0.00392677	0	0.134893	0.127396	0.0119048	0.296627	0.16501	0.0889571	0.0734127
14	27526157	C	ALU_umary_ALU_10162	0.144636	0.00322818	0.0180073	0	0.187424	0.0597045	0.193452	0.030754	0.00198807	0.00204499	0.0684524
8	107488264	T	ALU_umary_ALU_7013	0.144339	0.0120485	0	0.00427531	0.142571	0.038738	0.14881	0	0.00198807	0	0.0416667
9	80365050	C	ALU_umary_ALU_7505	0.144211	0.0119056	0	0.014552	0.137547	0.0443291	0.15873	0	0.00795229	0.00102249	0.0525794
19	5393852	T	ALU_umary_ALU_11866	0.144026	0.012695	0	0	0.143943	0.0367412	0.144841	0	0	0	0.0376984
3	109728160	A	ALU_umary_ALU_2607	0.143971	0	0	0	0.143889	0.0347444	0.144841	0	0	0	0.0277778
4	88305920	C	SVA_umary_SVA_219	0.143917	0.00568527	0	0	0.143834	0.0361422	0.144841	0	0	0	0.0347222
3	85868023	C	L1_umary_LINE1_631	0.143317	0.00065875	0	0.00427531	0.141547	0.0435304	0.147817	0	0.00198807	0	0.0664683
1	247865134	A	ALU_umary_ALU_949	0.143093	0	0.00506184	0	0.151777	0.0419329	0.152778	0.00496032	0	0	0.0505952
1	99894544	A	ALU_umary_ALU_393	0.143018	0.0139919	0	0	0.142936	0.038139	0.143849	0	0	0	0.0456349
4	179438566	T	ALU_umary_ALU_3973	0.142949	0	0.00222546	0	0	0.0365415	0	0.143849	0	0.00511247	0.0327381
6	129045852	C	ALU_umary_ALU_5575	0.142505	0.013087	0	0	0.137238	0.189696	0.253968	0.380952	0.05666	0.0511247	0.201389
9	80089958	T	ALU_umary_ALU_7503	0.142293	0	0	0	0.135618	0.0473243	0.156746	0	0.00795229	0.0153374	0.0555556
8	53173030	A	ALU_umary_ALU_6730	0.142214	0	0	0	0.141283	0.038139	0.144841	0	0.000994036	0	0.0436508
2	117187141	T	ALU_umary_ALU_1459	0.142065	0.00057837	0	0	0.141983	0.0383387	0.142857	0	0	0	0.047619
6	58481778	T	L1_umary_LINE1_1306	0.14195	0.00436028	0	0.00184138	0.0374815	0.134185	0.0347222	0.299603	0.106362	0.0214724	0.205357
8	25945744	T	ALU_umary_ALU_6641	0.141057	0.0102224	0	0	0.140976	0.0341454	0.141865	0	0	0	0.0277778
11	24015236	T	ALU_umary_ALU_8446	0.140973	0.00725467	0	0	0.140892	0.0359425	0.141865	0	0	0	0.0367063
7	20170340	T	L1_umary_LINE1_1463	0.140551	0.0137414	0	0	0.178435	0.0632987	0.184524	0.0267857	0.00198807	0.00306748	0.0982143
6	88698077	T	ALU_umary_ALU_5356	0.140201	0.00055587	0.0157337	0.00304585	0.0637464	0.126997	0.27877	0.0119048	0.131213	0.0623722	0.14881
8	37037400	T	ALU_umary_ALU_6683	0.140132	0	0.0023457	0.00296311	0.138524	0.0507188	0.159722	0.00297619	0.00795229	0.0235174	0.0585317
2	242120145	C	ALU_umary_ALU_2085	0.140119	0	0	0	0.140038	0.038139	0.140873	0	0	0	0.0486111
7	21624579	G	ALU_umary_ALU_5882	0.139992	0.00732615	0	0	0.139912	0.0361422	0.140873	0	0	0	0.0386905
10	25957326	G	ALU_umary_ALU_7854	0.139412	0.0164283	0	0	0.0518088	0.267971	0.44246	0.100198	0.284294	0.162577	0.347222
3	145523377	C	ALU_umary_ALU_2776	0.139026	0.00505684	0	0	0.138946	0.0347444	0.139881	0	0	0	0.0327381
12	18682072	T	ALU_umary_ALU_9039	0.138164	0.00361859	0	0.00075768	0.129876	0.0447284	0.155754	0	0.00994036	0.00102249	0.0555556
5	3666566	T	ALU_umary_ALU_4038	0.138033	0.00938051	0	0.00683092	0.103302	0.0650958	0.199405	0	0.0457256	0.00204499	0.0763889
2	170095035	T	ALU_umary_ALU_1741	0.137925	0.01456	0	0	0.134482	0.0443291	0.145833	0	0.00397614	0.0194274	0.0515873
10	32194794	A	SVA_umary_SVA_443	0.13728	0.00112955	0	0	0.136348	0.0361422	0.139881	0	0.000994036	0	0.0386905
12	6066803	A	ALU_umary_ALU_8967	0.137138	0.00612684	0	0	0.13287	0.0399361	0.146825	0	0.00497018	0.00306748	0.0436508
16	4097485	T	ALU_umary_ALU_10936	0.137109	0.00802957	0	0	0.13703	0.0377396	0.137897	0	0	0	0.0496032
13	25567827	T	ALU_umary_ALU_9630	0.137081	0.00278321	0.0231626	0.00177445	0.0775484	0.108626	0.0178571	0.27877	0.120278	0.0511247	0.0734127
1	100938616	T	ALU_umary_ALU_400	0.136482	0	0	0.00427531	0.134703	0.0371406	0.140873	0	0.00198807	0	0.0416667
4	160628485	T	ALU_umary_ALU_3860	0.136042	0.00331818	0	0	0.135964	0.0379393	0.136905	0	0	0.00204499	0.0496032
10	36467306	T	ALU_umary_ALU_7909	0.135791	0.00199218	0	0.0025907	0.0372776	0.117412	0.256944	0	0.145129	0.0398773	0.142857
4	81899822	T	ALU_umary_ALU_3448	0.135336	0.00648714	0	0.00863533	0.228481	0.114217	0.270833	0.109127	0.0178926	0.0480573	0.123016
6	103330618	T	ALU_umary_ALU_5437	0.135191	0	0	0	0.134258	0.0353435	0.137897	0	0.000994036	0	0.0367063
16	70497868	T	ALU_umary_ALU_11105	0.13512	0.00745854	0	0	0.135042	0.034345	0.135913	0	0	0	0.0347222
13	100799106	T	ALU_umary_ALU_10067	0.135106	0	0	0	0.135028	0.0355431	0.135913	0	0	0	0.0406746
8	59645639	T	ALU_umary_ALU_6762	0.135077	0.00141531	0	0	0.134999	0.0361422	0.135913	0	0	0	0.0436508
8	16871271	A	ALU_umary_ALU_6600	0.135077	0.00389959	0	0	0.134999	0.0347444	0.135913	0	0	0	0.0367063
13	70264401	C	ALU_umary_ALU_9904	0.135037	0.00180195	0.00507146	0.0280971	0.104656	0.0742812	0.204365	0.00396825	0.0477137	0.0255624	0.0882937
3	89723846	T	ALU_umary_ALU_2518	0.134654	0	0	0	0.132034	0.0373403	0.140873	0	0.00298211	0	0.0416667
7	145221347	G	ALU_umary_ALU_6468	0.134365	0.00054311	0	0.00427531	0.132583	0.0369409	0.138889	0	0.00198807	0	0.0426587
12	27511918	T	ALU_umary_ALU_9098	0.134253	0.00489258	0	0	0.133319	0.0379393	0.136905	0	0.000994036	0	0.0505952
14	24794428	G	ALU_umary_ALU_10151	0.133842	0.00331642	0.00356267	0	0.127964	0.0678914	0.205357	0.014881	0.0347913	0.00613497	0.0763889
6	76637541	T	L1_umary_LINE1_1333	0.13367	0	0	0.051346	0.00997189	0.0389377	0	0.152778	0.0109344	0.0122699	0.0178571
13	25402746	T	ALU_umary_ALU_9628	0.133287	0	0	0	0.132353	0.0371406	0.135913	0	0.000994036	0	0.047619
21	21720992	A	ALU_umary_ALU_12298	0.133074	0.00440565	0	0	0.132996	0.0325479	0.133929	0	0	0	0.0277778
5	120317438	G	ALU_umary_ALU_4631	0.133059	0	0	0	0.132982	0.0355431	0.133929	0	0	0	0.0426587
6	99998541	T	ALU_umary_ALU_5408	0.132676	0.00758603	0	0.00122751	0.130052	0.038738	0.138889	0	0.00298211	0.0132924	0.0376984
1	94100853	T	ALU_umary_ALU_360	0.132307	0.0128034	0	0.0001013	0.131372	0.0325479	0.134921	0	0.000994036	0	0.0257937
18	24334488	T	ALU_umary_ALU_11587	0.132153	0.00579623	0	0	0.132077	0.0349441	0.132937	0	0	0	0.0406746
2	100785867	C	ALU_umary_ALU_1390	0.132109	0.00026647	0	0	0.132032	0.0361422	0.132937	0	0	0	0.046627
2	189163017	T	ALU_umary_ALU_1838	0.132101	0.00366964	0.00159258	0.00390141	0.171092	0.0986422	0.00198413	0.0277778	0.176938	0.237219	0.0535714
22	47239372	T	ALU_umary_ALU_12524	0.132064	0	0	0	0.131988	0.0361422	0.132937	0	0	0.00102249	0.0456349
2	230254069	A	ALU_umary_ALU_2038	0.132049	0.00016645	0	0	0.131973	0.0379393	0.132937	0	0	0.00102249	0.0545635
3	86264950	T	L1_umary_LINE1_634	0.131902	0	0.0200343	0.003016	0.169586	0.0752796	0.217262	0.0416667	0.0198807	0.00715746	0.0882937
6	136367046	T	ALU_umary_ALU_5613	0.13174	0.00023355	0	0.00689939	0.199238	0.133986	0.00595238	0.263889	0.214712	0.0746421	0.109127
8	129955767	G	ALU_umary_ALU_7148	0.131659	0.0143838	0.00216488	0	0.135844	0.0413339	0.149802	0.00496032	0.00497018	0.00817996	0.0376984
2	6517433	C	ALU_umary_ALU_982	0.131655	0.00088569	0.00464086	0.00204538	0.113213	0.175719	0.365079	0.0803571	0.150099	0.095092	0.185516
9	82082793	C	L1_umary_LINE1_1854	0.131338	0.0191356	0	0.0130739	0.0972894	0.0632987	0.191468	0	0.0447316	0.00920245	0.0694444
18	56307379	T	ALU_umary_ALU_11732	0.131312	0.0146827	0	0.00066117	0.130377	0.0327476	0.133929	0	0.000994036	0	0.0277778
17	12795719	G	ALU_umary_ALU_11214	0.131129	0	0	0	0.131053	0.0335463	0.131944	0	0	0.00102249	0.0337302
8	117226394	G	ALU_umary_ALU_7083	0.131115	0.0115308	0	0	0.131038	0.0353435	0.131944	0	0	0	0.0436508
2	231470361	G	ALU_umary_ALU_2043	0.130135	0.00153742	0	0	0.13006	0.0327476	0.130952	0	0	0	0.031746
4	150882725	G	ALU_umary_ALU_3813	0.13012	0.00499011	0	0	0.130045	0.033147	0.130952	0	0	0	0.0337302
15	65786350	C	SVA_umary_SVA_639	0.130105	0.00929985	0	0	0.13003	0.0339457	0.130952	0	0	0	0.0376984
22	47416411	G	ALU_umary_ALU_12527	0.13009	0	0	0	0.130014	0.0363419	0.130952	0	0	0	0.0496032
10	127299087	G	ALU_umary_ALU_8303	0.130072	0.00030745	0.0111833	0.0135778	0.144435	0.047524	0.155754	0.0109127	0.00397614	0.00102249	0.0644841
10	130888837	T	ALU_umary_ALU_8317	0.130032	0	0.00567243	0.0001013	0.144217	0.0447284	0.147817	0.00892857	0.000994036	0.00920245	0.0555556
15	101569683	T	ALU_umary_ALU_10926	0.129338	0.00734042	0	0	0.128401	0.0347444	0.131944	0	0.000994036	0	0.0396825
18	76194283	A	ALU_umary_ALU_11850	0.129233	0	0	0	0.128297	0.0371406	0.131944	0	0.000994036	0	0.0515873
21	16352947	T	ALU_umary_ALU_12272	0.129089	0	0	0	0.107119	0.0511182	0.170635	0	0.027833	0.00511247	0.0505952
12	55689859	C	ALU_umary_ALU_9224	0.129065	0.00973805	0	0	0.12899	0.034345	0.12996	0	0	0	0.0406746
13	92825238	C	ALU_umary_ALU_10029	0.129057	0.031711	0.00705959	0.00414189	0.124109	0.256589	0.0605159	0.365079	0.246521	0.42229	0.193452
9	71190135	T	L1_umary_LINE1_1831	0.128208	0.00461475	0	0.00066117	0.127271	0.033147	0.130952	0	0.000994036	0	0.0327381
15	51189312	A	L1_umary_LINE1_2647	0.128056	0.00419195	0.00422221	0.00092345	0.0718276	0.141573	0.0446429	0.323413	0.163022	0.0674847	0.107143
4	106550763	T	ALU_umary_ALU_3575	0.127761	0.0125624	0	0.0110745	0.158496	0.102636	0.259921	0.0575397	0.0477137	0.0378323	0.108135
1	217826976	C	ALU_umary_ALU_794	0.127755	0.00801187	0	0.00892622	0.12512	0.0363419	0.133929	0	0.00298211	0	0.0436508
9	83859674	T	ALU_umary_ALU_7523	0.127631	0	0	0.00378964	0.113077	0.0491214	0.156746	0	0.0178926	0.00102249	0.0684524
7	147704401	G	ALU_umary_ALU_6483	0.127178	0.0047798	0	0	0.0254093	0.0585064	0.00496032	0.188492	0.0387674	0.0173824	0.0416667
18	6850865	T	ALU_umary_ALU_11518	0.127168	0.0063956	0	0	0.127094	0.034345	0.127976	0	0	0	0.0426587
8	96473928	T	ALU_umary_ALU_6962	0.127093	0.00941294	0	0.00033308	0.111027	0.0529153	0.15873	0	0.0198807	0.00613497	0.078373
8	106432077	A	ALU_umary_ALU_7005	0.12706	0.00205247	0	0	0.126986	0.0327476	0.127976	0	0	0	0.0347222
2	163606874	G	ALU_umary_ALU_1707	0.126657	0	0	0	0.131988	0.0363419	0.132937	0.00297619	0	0.00613497	0.0386905
19	22543111	T	ALU_umary_ALU_11899	0.12647	0.0177442	0	0.00427531	0.124678	0.0363419	0.130952	0	0.00198807	0	0.047619
12	37870151	T	ALU_umary_ALU_9139	0.126247	0.0257479	0	0	0.12531	0.0335463	0.128968	0	0.000994036	0	0.0367063
1	18271115	T	ALU_umary_ALU_50	0.126143	0	0	0	0.12607	0.0361422	0.126984	0	0	0	0.0525794
8	15149782	T	ALU_umary_ALU_6592	0.126112	0.0141231	0	0	0.126038	0.0333466	0.126984	0	0	0	0.0386905
3	76551228	A	ALU_umary_ALU_2458	0.126097	0	0	0	0.126023	0.0335463	0.126984	0	0	0	0.0396825
4	69132572	C	SVA_umary_SVA_214	0.126097	0.0215641	0	0	0.126023	0.0323482	0.126984	0	0	0.00102249	0.0327381
10	21192833	G	ALU_umary_ALU_7830	0.126083	0	0.00741239	0.00576273	0.192304	0.166933	0.344246	0.130952	0.0775348	0.0470348	0.231151
14	82223469	G	ALU_umary_ALU_10437	0.125812	0.00040791	0.00869404	0.00193661	0.206901	0.0790735	0.220238	0.077381	0.00497018	0.0204499	0.0704365
5	64611524	C	ALU_umary_ALU_4338	0.125196	0.0091029	0	0	0.125123	0.0313498	0.125992	0	0	0	0.0297619
1	86058693	T	ALU_umary_ALU_322	0.12518	0.0159383	0	0	0.125107	0.0329473	0.125992	0	0	0	0.0376984
1	162080099	T	ALU_umary_ALU_544	0.124639	0.00253574	0	0.00447371	0.221677	0.119609	0.292659	0.140873	0.0318091	0.0296524	0.100198
12	60118795	T	ALU_umary_ALU_9249	0.124076	0.0045124	0	0	0.124003	0.033147	0.125	0	0	0	0.0396825
6	165427429	C	ALU_umary_ALU_5751	0.123192	0.0243428	0	0	0.12312	0.0327476	0.124008	0	0	0	0.0386905
10	34235115	T	ALU_umary_ALU_7899	0.123129	0.00281206	0	0	0.123056	0.0333466	0.124008	0	0	0	0.0416667
3	64986947	A	ALU_umary_ALU_2408	0.123113	0.00039796	0	0	0.12304	0.0307508	0.124008	0	0	0	0.0287698
6	1133041	T	ALU_umary_ALU_4917	0.122313	0.0110001	0	0	0.121373	0.0329473	0.125	0	0.000994036	0	0.0376984
10	24369787	T	ALU_umary_ALU_7846	0.122313	0.00538007	0	0	0.121373	0.0323482	0.125	0	0.000994036	0	0.0347222
16	68974502	T	ALU_umary_ALU_11100	0.122182	0.00389649	0	0	0.12211	0.0295527	0.123016	0	0	0	0.0238095
1	102240167	T	ALU_umary_ALU_411	0.122134	0.00171322	0	0	0.122062	0.0325479	0.123016	0	0	0	0.0386905
3	85663369	T	L1_umary_LINE1_630	0.121633	0.001748	0.00462795	0	0.124298	0.033147	0.127976	0.00198413	0.000994036	0	0.0337302
6	112395529	C	ALU_umary_ALU_5481	0.121476	0.00741356	0	0	0.119678	0.0319489	0.125992	0	0.00198807	0	0.030754
5	10537250	G	ALU_umary_ALU_4080	0.121333	0.00515829	0	0.0001013	0.120394	0.0327476	0.124008	0	0.000994036	0	0.0376984
4	55993120	T	ALU_umary_ALU_3292	0.121123	0.00894202	0	0	0.121052	0.033746	0.122024	0	0	0	0.0456349
2	128638904	T	ALU_umary_ALU_1516	0.120593	0.0210804	9.711e-05	0.00552832	0.232396	0.19389	0.00892857	0.160714	0.254473	0.397751	0.15377
8	82425047	T	ALU_umary_ALU_6880	0.120338	0.0137875	0	0	0.119398	0.0329473	0.123016	0	0.000994036	0	0.0396825
3	166092234	A	L1_umary_LINE1_735	0.120227	0	0	0	0.119287	0.033746	0.123016	0	0.000994036	0	0.0436508
4	86229689	T	ALU_umary_ALU_3473	0.120177	0	0	0	0.120107	0.0301518	0.121032	0	0	0	0.0287698
4	79511942	T	ALU_umary_ALU_3435	0.120161	0.00988954	0	0	0.12009	0.0317492	0.121032	0	0	0.00306748	0.0337302
18	54908055	T	ALU_umary_ALU_11726	0.120128	0.00183837	0	0	0.120058	0.0325479	0.121032	0	0	0	0.0406746
14	47982138	T	ALU_umary_ALU_10285	0.120128	0.0107365	0	0	0.120058	0.0317492	0.121032	0	0	0	0.0367063
14	43740637	C	ALU_umary_ALU_10257	0.119425	0.0052488	0.00650993	0.00092919	0.0403337	0.0746805	0.00198413	0.183532	0.0467197	0.0112474	0.127976
11	107354635	C	ALU_umary_ALU_8827	0.119327	0.000272	0	0	0.118387	0.034345	0.122024	0	0.000994036	0	0.047619
3	21800882	C	L1_umary_LINE1_561	0.119183	0.0115716	0	0	0.119113	0.0325479	0.12004	0	0	0	0.0416667
9	75996063	T	ALU_umary_ALU_7474	0.119183	0.0155545	0	0	0.119113	0.0311502	0.12004	0	0	0	0.0347222
2	103950685	T	ALU_umary_ALU_1399	0.11915	0.00223232	0	0	0.11908	0.0311502	0.12004	0	0	0	0.0347222
7	85396914	T	ALU_umary_ALU_6168	0.119117	0.0031772	0	0	0.119047	0.0325479	0.12004	0	0	0	0.0416667
4	176402062	G	ALU_umary_ALU_3958	0.119004	0.00873903	0	0.00486291	0.11551	0.0345447	0.126984	0	0.00397614	0	0.0406746
3	101597726	C	ALU_umary_ALU_2573	0.11852	0	0	0	0.116719	0.0315495	0.123016	0	0.00198807	0	0.031746
10	10615756	A	ALU_umary_ALU_7783	0.118365	0.00011815	0	0	0.117424	0.0317492	0.121032	0	0.000994036	0	0.0357143
1	84070086	A	ALU_umary_ALU_307	0.118267	0	0	0	0.117326	0.0345447	0.121032	0	0.000994036	0	0.0496032
15	66666669	G	ALU_umary_ALU_10779	0.118255	0.00100095	0	0	0.118185	0.0297524	0.119048	0	0	0	0.0287698
7	24052810	T	ALU_umary_ALU_5894	0.118189	0.00319075	0	0	0.118119	0.0327476	0.119048	0	0	0	0.0436508
6	122157421	T	SVA_umary_SVA_305	0.117549	0.00971079	0.00719036	0	0.223311	0.151957	0.320437	0.208333	0.0457256	0.0501022	0.131944
7	125861744	G	ALU_umary_ALU_6372	0.117264	0.0116924	0	0.00206193	0.153616	0.103834	0.263889	0.0694444	0.0526839	0.0245399	0.106151
11	73276648	G	ALU_umary_ALU_8637	0.117178	0.0174775	0	0	0.117108	0.0299521	0.118056	0	0	0	0.030754
18	76783844	T	ALU_umary_ALU_11852	0.117144	0.00137545	0	0	0.117075	0.0313498	0.118056	0	0	0	0.0376984
5	106736020	T	ALU_umary_ALU_4553	0.11676	0	0.00275226	0	0.121056	0.033746	0.12996	0.00396825	0.00298211	0	0.030754
5	104650875	T	ALU_umary_ALU_4539	0.116517	0	0	0	0.150779	0.109225	0.267857	0.0704365	0.05666	0.0316973	0.117063
3	34722849	T	ALU_umary_ALU_2275	0.116276	0	0	0	0.115334	0.0317492	0.119048	0	0.000994036	0	0.0376984
2	220195382	T	ALU_umary_ALU_1995	0.116183	0.0213315	0	0	0.116114	0.0291534	0.117063	0	0	0	0.0277778
11	88240142	C	ALU_umary_ALU_8713	0.116149	0.0108722	0	0	0.116081	0.033147	0.117063	0	0	0	0.047619
5	39505871	T	ALU_umary_ALU_4226	0.116116	0	0	0	0.116047	0.0311502	0.117063	0	0	0	0.0376984
9	105494179	T	ALU_umary_ALU_7616	0.115939	0	0	0.0129908	0.0953783	0.0469249	0.154762	0	0.0258449	0.00204499	0.0505952
6	94263995	A	L1_umary_LINE1_1358	0.115485	0.00341326	0	0	0.11368	0.0323482	0.12004	0	0.00198807	0	0.0386905
13	93810884	T	ALU_umary_ALU_10035	0.11533	0.0135133	0	0	0.114388	0.0313498	0.118056	0	0.000994036	0	0.0367063
5	162166934	T	ALU_umary_ALU_4825	0.11528	0	0	0	0.114338	0.0299521	0.118056	0	0.000994036	0	0.0297619
2	129573988	A	L1_umary_LINE1_398	0.115151	0.0104695	0.0093717	0.00652272	0.191574	0.190895	0.00496032	0.228175	0.204771	0.337423	0.183532
2	56373531	G	ALU_umary_ALU_1216	0.11508	0.00205198	0	0.00579768	0.00629619	0.16254	0.113095	0.377976	0.154076	0.0715746	0.093254
8	140593332	T	ALU_umary_ALU_7196	0.114505	0.00831796	0	0	0.0610583	0.090655	0.224206	0.00992063	0.0934394	0.0184049	0.105159
18	28732918	T	L1_umary_LINE1_2803	0.114006	0.00368134	0.00049711	0	0	0.213858	0.16369	0.431548	0.176938	0.097137	0.196429
2	106452585	T	ALU_umary_ALU_1406	0.112749	0.0101698	0	0.0164273	0.15148	0.247804	0.452381	0.188492	0.184891	0.105317	0.303571
6	123853946	T	L1_umary_LINE1_1395	0.104971	0	0.00225317	0.00699454	0.141417	0.0880591	0	0.0248016	0.142147	0.238241	0.0396825
12	41823605	T	ALU_umary_ALU_9168	0.102876	0.00199294	0	0	0.203528	0.096246	0.204365	0.138889	0	0.00511247	0.12996
14	63226292	T	ALU_umary_ALU_10360	0.0981864	0.00204279	0.00231084	0.00701301	0.16304	0.299321	0.093254	0.329365	0.338966	0.481595	0.258929
11	66008262	T	ALU_umary_ALU_8623	0.0921817	0	0.00379028	0	0.183995	0.0750799	0.1875	0.130952	0.000994036	0	0.0535714
1	171358314	T	ALU_umary_ALU_592	0.063845	0.00492701	0.00441446	0	0.0586126	0.0790735	0.0188492	0.00694444	0.102386	0.217791	0.0535714
9	119496835	T	ALU_umary_ALU_7679	0.0119236	0	0.00237044	0	0	0.0355431	0	0.0128968	0	0.167689	0.000992063
